# Supplementary material for: Diagnostic Findings of Transmissible Viral Proventriculitis Associated with Chicken Proventricular Necrosis Virus in Processed Broiler Chickens in Argentina
Source: Viruses. 2025 Apr 1;17(4):519. doi: 10.3390/v17040519 (PMC12031470; doi:10.3390/v17040519)
Supplement: Supplementary file 1 [file viruses-17-00519-s001.zip]

Archive with 1 entries (1 files):
- viruses-3529430-supplementary.pdf
